# Supplementary material for: Plaque Bacterial Microbiome Diversity in Children Younger than 30 Months with or without Caries Prior to Eruption of Second Primary Molars
Source: PLoS One. 2014 Feb 28;9(2):e89269. doi: 10.1371/journal.pone.0089269 (PMC3938432; doi:10.1371/journal.pone.0089269)
Supplement: Table S2 — Complete list of bacterial phylotypes. (XLS) [file pone.0089269.s002.xls]

Level	Domain	Phylum	Class	Order	Family	Genus	Species	CG1-13F'	CG1-14M	CG1-1F	CG1-3F	CG1-4M'	CG1-5M	CG2-2F	CG2-3F'	CG2-4M	CG2-7F	NG1-10	NG1-11	NG1-12F'	NG1-6F	NG1-7M	NG1-8F	NG1-9F	NG2-8M	NG2-9M
0	Bacteria							100	100	100	99.9999999999999	100	100	99.9999999999999	100	99.9999999999999	100	100	99.9999999999999	100	100	100	100	100	99.9999999999999	100
1		Actinobacteria						1.14733199781461	9.2822966507177	7.27444496929617	3.89908256880734	3.2990422135509	13.8592750533049	1.5824842835465	1.58666398875276	3.96874357392556	3.6036036036036	5.08504606661942	3.56695869837297	21.3512569832402	3.35555044817283	9.11580594679186	4.1025641025641	34.2430974293875	2.61235955056179	13.6738906088751
2			Actinobacteria					1.14733199781461	9.2822966507177	7.27444496929617	3.89908256880734	3.2990422135509	13.8592750533049	1.5824842835465	1.58666398875276	3.96874357392556	3.6036036036036	5.08504606661942	3.56695869837297	21.3512569832402	3.35555044817283	9.11580594679186	4.1025641025641	34.2430974293875	2.61235955056179	13.6738906088751
3				Actinomycetales				1.14733199781461	9.25039872408293	7.27444496929617	3.89908256880734	3.24583185526782	13.8592750533049	1.5824842835465	1.58666398875276	3.92761669751183	3.6036036036036	5.04961020552799	3.55444305381727	21.3337988826816	3.33256722592507	9.11580594679186	4.03846153846154	34.2430974293875	2.61235955056179	13.6738906088751
4					Actinomycetaceae			0.746676379530141	3.25358851674641	2.97590930562116	1.93679918450561	2.78467541681447	5.21203506278133	0.606980273141122	0.401687085760193	2.54986633765166	1.51222651222651	4.37632884479093	3.16645807259074	20.1641061452514	1.60882555734314	0.156494522691706	3.46153846153846	33.4496985084101	2.47191011235955	4.12796697626419
5						Actinomyces		0.746676379530141	3.25358851674641	2.97590930562116	1.93679918450561	2.78467541681447	5.21203506278133	0.606980273141122	0.401687085760193	2.54986633765166	1.51222651222651	4.37632884479093	3.16645807259074	20.1641061452514	1.60882555734314	0.156494522691706	3.46153846153846	33.4496985084101	2.47191011235955	4.12796697626419
6							Actinomyces_dentalis	0	0.0318979266347687	0	0	0	0.118455342335939	0.0433557337957945	0.0200843542880096	0.0822537528274727	0	0.637845499645642	0.362953692115144	0.192039106145251	0.0229832222477591	0.0391236306729265	0.064102564102564	0	0.0280898876404494	0.103199174406605
6							Actinomyces_georgiae	0	0	0	0.0254841997961264	0	0.0473821369343758	0	0	0	0	0.0885896527285613	0	0.0174581005586592	0	0	0	0	0	0.0515995872033024
6							Actinomyces_gerencseriae	0.0182116190129302	0.0318979266347687	0	0	0	0.284292821606254	0	0	0.0822537528274728	0	0	0	0	0	0	0	0	0	0.464396284829721
6							Actinomyces_israelii	0	0	0	0	0	0	0.0216778668978972	0	0	0	0	0	0	0	0	0	0	0	0
6							Actinomyces_massiliensis	0	0	0	0.0254841997961264	0.0354735721887194	0	0	0.0200843542880096	0	0	0.0177179305457123	0	0.0349162011173184	0	0	0	0	0	0
6							Actinomyces_naeslundii	0	0.191387559808612	0.236183278223902	0.407747196738023	0.141894288754878	0.307983890073442	0.130067201387383	0.100421771440048	0.0205634382068682	0.579150579150579	0.124025513819986	0.0250312891113892	0.0349162011173184	0.114916111238796	0.0782472613458529	0.801282051282051	0	0	0.103199174406605
6							Actinomyces_odontolyticus	0.346020761245675	0	0	0	0	0	0.0433557337957945	0	0	0	0	0.0375469336670839	0	0	0	0	0	0.0561797752808989	0
6							Actinomyces_timonensis	0	0	0	0	0	0	0	0	0.0205634382068682	0	0	0	0.0523743016759776	0	0	0	0	0	0
6							Actinomyces_viscosus	0	0	0	0.586136595310907	0	0	0	0	0	0.0643500643500644	0.0177179305457123	0	0	0	0	0.769230769230769	0	0	0
6							unclassified	0.0364232380258605	0.5103668261563	0	0.101936799184506	0.0354735721887194	0.0947642738687515	0.0216778668978972	0.0200843542880096	0.102817191034341	0	0.0177179305457123	0.0250312891113892	0.0349162011173184	0.0459664444955183	0	0.192307692307692	0	0	0.154798761609907
4					Corynebacteriaceae			0.327809142232745	1.78628389154705	0.188946622579121	1.52905198776758	0.354735721887194	3.22198531153755	0.346845870366356	0.281180960032135	0.987045033929673	1.25482625482625	0.460666194188519	0.32540675844806	0.366620111731844	0.620547000689497	1.52582159624413	0.192307692307692	0.349095525230085	0.112359550561798	0.515995872033023
5						Corynebacterium		0.327809142232745	1.78628389154705	0.188946622579121	1.52905198776758	0.354735721887194	3.22198531153755	0.346845870366356	0.281180960032135	0.987045033929673	1.25482625482625	0.460666194188519	0.32540675844806	0.366620111731844	0.620547000689497	1.52582159624413	0.192307692307692	0.349095525230085	0.112359550561798	0.515995872033023
6							Corynebacterium_durum	0.0910580950646512	1.14832535885168	0.188946622579121	0.0764525993883792	0	2.77185501066098	0.0433557337957944	0.100421771440048	0.185070943861813	0.418275418275418	0.0531537916371368	0.0125156445556946	0.122206703910615	0.0689496667432774	0.782472613458529	0.032051282051282	0	0.0280898876404494	0.257997936016512
6							Corynebacterium_matruchotii	0.218539428155164	0.637958532695375	0	1.45259938837921	0.354735721887194	0.450130300876569	0.303490136570561	0.180759188592087	0.80197409006786	0.643500643500644	0.407512402551382	0.312891113892365	0.209497206703911	0.52861411169846	0.743348982785602	0.128205128205128	0.285623611551888	0.0842696629213482	0.257997936016511
6							unclassified	0.0182116190129302	0	0	0	0	0	0	0	0	0.193050193050193	0	0	0	0	0	0.032051282051282	0	0	0
4					Micrococcaceae			0.0546348570387908	3.92344497607656	3.44827586206897	0.305810397553517	0.106420716566158	2.79554607912817	0.520268805549534	0.863627234384415	0.287888134896154	0.707850707850708	0.124025513819986	0.0500625782227784	0.645949720670392	0.436681222707423	0.469483568075117	0.16025641025641	0.444303395747382	0.0280898876404494	3.56037151702787
5						Rothia		0.0546348570387908	3.92344497607656	3.44827586206897	0.305810397553517	0.106420716566158	2.79554607912817	0.520268805549534	0.863627234384415	0.287888134896154	0.707850707850708	0.124025513819986	0.0500625782227784	0.645949720670392	0.436681222707423	0.469483568075117	0.16025641025641	0.444303395747382	0.0280898876404494	3.56037151702787
6							Rothia_aeria	0.0546348570387908	3.85964912280702	2.73972602739726	0.101936799184506	0	1.70575692963753	0.23845653587687	0.461940148624222	0.246761258482418	0.546975546975547	0.070871722182849	0.0250312891113892	0.122206703910615	0.206849000229832	0.391236306729264	0.032051282051282	0.444303395747382	0.0280898876404494	3.40557275541796
6							Rothia_dentocariosa	0	0.0637958532695375	0.708549834671705	0.203873598369011	0.106420716566158	1.06609808102345	0.281812269672664	0.401687085760193	0.0411268764137364	0.160875160875161	0.0531537916371368	0.0250312891113892	0.523743016759777	0.229832222477591	0.0782472613458529	0.128205128205128	0	0	0.154798761609907
4					unclassified			0	0.0318979266347687	0.0944733112895607	0.127420998980632	0	0.236910684671879	0.108389334489486	0.0401687085760193	0.0616903146206046	0	0.0885896527285613	0	0.0872905027932961	0.0459664444955183	6.92488262910798	0.224358974358974	0	0	0.257997936016512
3				Coriobacteriales				0	0.0318979266347687	0	0	0.0532103582830791	0	0	0	0.0411268764137364	0	0.0354358610914246	0.0125156445556946	0.0174581005586592	0.0229832222477591	0	0.064102564102564	0	0	0
4					Coriobacteriaceae			0	0.0318979266347687	0	0	0.0532103582830791	0	0	0	0.0411268764137364	0	0.0354358610914246	0.0125156445556946	0.0174581005586592	0.0229832222477591	0	0.064102564102564	0	0	0
5						Atopobium		0	0.0318979266347687	0	0	0.0532103582830791	0	0	0	0.0411268764137364	0	0.0354358610914246	0.0125156445556946	0.0174581005586592	0.0229832222477591	0	0.064102564102564	0	0	0
6							Atopobium_rimae	0	0	0	0	0	0	0	0	0	0	0	0	0.0174581005586592	0	0	0	0	0	0
1		Bacteroidetes						17.0460753961027	8.80382775119617	21.7760982522437	2.7013251783894	8.37176303653778	8.50509357972044	5.18101018859745	8.35509138381201	10.5696072383302	4.47232947232948	12.2608079376329	20.7008760951189	11.0335195530726	9.03240634336934	31.1424100156495	16.7628205128205	14.2494446207553	18.2865168539326	8.25593395252838
2			Bacteroidia					16.0808595884174	7.36842105263157	21.5399149740198	2.34454638124363	8.15892160340546	6.91779199241886	4.50899631476263	7.33078931512352	10.3639728562616	3.18532818532819	10.2055279943303	19.8873591989988	10.6319832402235	7.4235807860262	14.4366197183099	16.1538461538462	12.7261186924786	17.7247191011236	6.19195046439629
3				Bacteroidales				16.0808595884174	7.36842105263157	21.5399149740198	2.34454638124363	8.15892160340546	6.91779199241886	4.50899631476263	7.33078931512352	10.3639728562616	3.18532818532819	10.2055279943303	19.8873591989988	10.6319832402235	7.4235807860262	14.4366197183099	16.1538461538462	12.7261186924786	17.7247191011236	6.19195046439629
4					Porphyromonadaceae			15.66199235112	6.53907496012759	0.377893245158243	1.42711518858308	4.54061724015609	3.29305851693911	1.17060481248645	2.65113476601728	1.3571869216533	2.05920205920206	2.1615875265769	0.663329161451815	3.14245810055866	2.06849000229832	12.9890453834116	7.43589743589744	7.4896858140273	14.6348314606742	3.09597523219814
5						Porphyromonas		15.5891458750683	6.44338118022328	0.330656589513462	1.12130479102956	4.52288045406173	2.89031035299692	1.01885974420117	2.53062864028922	1.21324285420522	1.994851994852	1.50602409638554	0.337922403003755	3.0377094972067	1.65479200183866	12.9890453834116	7.1474358974359	7.23579815931451	14.2134831460675	2.42518059855521
6							Porphyromonas_catoniae	12.1289382626115	0.988835725677831	0.188946622579121	0.586136595310907	2.41220290883292	2.3454157782516	0.888792542813787	0.662783691504318	0.945918157515937	0.160875160875161	1.08079376328845	0.287859824780977	0.750698324022347	1.49390944610434	11.697965571205	2.72435897435897	3.01491589971437	11.9943820224719	1.54798761609907
6							Porphyromonas_endodontalis	0	0	0	0	0	0	0	0	0	0	0	0	0.0349162011173184	0	0	0	0	0.0280898876404494	0
6							unclassified	3.42378437443089	5.45454545454545	0.141709966934341	0.535168195718654	2.11067754522881	0.521203506278133	0.0867114675915889	1.8678449487849	0.267324696689286	1.80180180180181	0.354358610914245	0.0500625782227785	1.37918994413408	0.137899333486555	1.29107981220657	4.23076923076923	4.22088225960013	2.19101123595506	0.825593395252838
4					Prevotellaceae			0.291385904206883	0.829346092503987	20.9258384506377	0.917431192660551	3.45867328840014	3.03245676380005	2.70973336223716	3.7557742518578	8.53382685585029	0.933075933075933	7.38837703756202	18.7609511889863	6.47695530726257	5.17122500574581	1.21283255086072	7.27564102564103	4.9825452237385	1.96629213483146	2.2703818369453
5						Prevotella		0.291385904206883	0.829346092503987	20.9258384506377	0.917431192660551	3.45867328840014	3.03245676380005	2.70973336223716	3.7557742518578	8.53382685585029	0.933075933075933	7.38837703756202	18.7609511889863	6.45949720670391	5.17122500574581	1.21283255086072	7.27564102564103	4.9825452237385	1.96629213483146	2.2703818369453
6							Prevotella_denticola	0	0	0	0	0	0	0	0	0.164507505654945	0	0	0	0	0	0	1.12179487179487	0	0	0
6							Prevotella_histicola	0	0	1.08644307982995	0.509683995922528	0.354735721887194	0.0473821369343757	0	0.261096605744125	0.0616903146206046	0.257400257400257	0	0	0	0	0	0.576923076923077	0	0	0
6							Prevotella_intermedia	0.0182116190129302	0	0	0	0	0.236910684671879	0	0	0.0205634382068682	0	0	0.0375469336670838	0	0.0229832222477591	0	0.032051282051282	0	0	0.206398348813209
6							Prevotella_loescheii	0.182116190129302	0.0318979266347687	0.0472366556447803	0.0764525993883792	0.336998935792834	0.379057095475006	0.62865814003902	0.622614982928299	0.267324696689286	0.0965250965250965	0.832742735648476	0.337922403003755	2.33938547486034	0.712479889680533	0.860719874804382	0.737179487179487	1.45985401459854	0.0561797752808989	0.361197110423117
6							Prevotella_maculosa	0	0	0	0	0	0.0236910684671879	0.0433557337957945	0.0401687085760193	0.102817191034341	0	0.566973777462792	0.212765957446809	0.349162011173185	0.206849000229832	0	0.0641025641025641	0	0	0.154798761609907
6							Prevotella_marshii	0	0	0	0	0	0	0	0	0	0	0	0.0750938673341677	0.122206703910615	0.137899333486555	0	0	0	0	0
6							Prevotella_micans	0	0	0	0	0	0.0710732054015636	0.0216778668978972	0	0.0205634382068682	0	0.265768958185684	0.112640801001252	0.0349162011173184	0.25281544472535	0	0	0.0317359568390987	0	0.103199174406605
6							Prevotella_nanceiensis	0	0	0	0	0	0	0	0	0	0	0	0	0.104748603351955	0	0	0.032051282051282	0.0317359568390987	0	0
6							Prevotella_nigrescens	0	0	0	0.0254841997961264	0	0.118455342335939	0.0433557337957944	0.180759188592087	0	0.0643500643500644	0.0177179305457123	0.0125156445556946	0.0349162011173184	0.0919328889910365	0	0	0	0	0.154798761609907
6							Prevotella_oris	0	0.0318979266347687	0	0.0254841997961264	0	0.189528547737503	0	0	0.0205634382068682	0	0.141743444365698	0	0.192039106145251	0.0459664444955183	0.117370892018779	0	0	0.0561797752808988	0.206398348813209
6							Prevotella_oulorum	0	0	1.13367973547473	0	0.266051791415396	0.544894574745321	0.151745068285281	0.200843542880097	0.555212831585441	0.0321750321750322	0.442948263642806	1.07634543178974	0.593575418994413	0.689496667432774	0	1.21794871794872	0.0952078705172961	0.0280898876404494	0.309597523219814
6							Prevotella_pleuritidis	0	0	0	0	0	0.0947642738687515	0	0	0.0205634382068682	0	0	0	0	0	0	0	0	0	0.0515995872033024
6							Prevotella_saccharolytica	0	0	0	0	0	0.165837479270315	0.0216778668978972	0.0200843542880096	0.0205634382068682	0	0.177179305457123	0.0625782227784731	0.157122905027933	0.229832222477591	0.234741784037559	0	0.25388765471279	0.308988764044944	0.412796697626419
6							Prevotella_salivae	0.0182116190129302	0	9.77798771846953	0.0254841997961264	0.124157502660518	0	0.0216778668978972	0.0803374171520385	0.719720337240386	0.0321750321750322	0.0354358610914245	0.0500625782227785	0.733240223463687	0.229832222477591	0	0.384615384615385	0	0.421348314606741	0
6							Prevotella_scopos	0.0728464760517209	0.76555023923445	7.46339159187529	0.229357798165138	2.30578219226676	0.7818052594172	1.77758508562758	1.2452299658566	6.10734114743985	0.418275418275418	4.64209780297661	15.1439299123905	0.628491620111731	2.27533900252816	0	2.17948717948718	3.11012377023168	1.09550561797753	0.206398348813209
6							Prevotella_tannerae	0	0	0	0	0.0709471443774388	0.0236910684671879	0	0	0.0205634382068682	0	0.0531537916371368	0.287859824780976	0.22695530726257	0.0229832222477591	0	0	0	0	0
6							Prevotella_veroralis	0	0	0	0	0	0.142146410803127	0	0.421771440048202	0.267324696689286	0.0321750321750322	0.0177179305457123	0.0750938673341677	0.0523743016759777	0.160882555734314	0	0.480769230769231	0	0	0
6							unclassified	0	0	0.141709966934341	0	0	0.118455342335939	0	0.58244627435228	0	0	0	0.212765957446808	0.0523743016759777	0.0229832222477591	0	0.224358974358974	0	0	0
4					unclassified			0	0	0	0	0	0.0236910684671879	0	0.0602530628640289	0.0616903146206046	0	0.0531537916371368	0.0500625782227785	0.296787709497206	0	0	0.0641025641025641	0.126943827356395	0.0561797752808988	0.0515995872033024
5						unclassified		0	0	0	0	0	0.0236910684671879	0	0.0401687085760193	0.0616903146206046	0	0.0354358610914245	0.0500625782227785	0.261871508379888	0	0	0.0641025641025641	0.0634719136781974	0.0280898876404494	0.0515995872033024
2			Flavobacteria					0.928792569659441	1.40350877192983	0.236183278223902	0.35677879714577	0.212841433132316	1.53991945036721	0.672013873834815	0.984133360112472	0.205634382068682	1.28700128700129	2.0198440822112	0.700876095118898	0.279329608938548	1.58584233509538	16.7057902973396	0.512820512820512	1.52332592827674	0.533707865168539	1.80598555211558
3				Flavobacteriales				0.928792569659441	1.40350877192983	0.236183278223902	0.35677879714577	0.212841433132316	1.53991945036721	0.672013873834815	0.984133360112472	0.205634382068682	1.28700128700129	2.0198440822112	0.700876095118898	0.279329608938548	1.58584233509538	16.7057902973396	0.512820512820512	1.52332592827674	0.533707865168539	1.80598555211558
4					Flavobacteriaceae			0.928792569659441	1.40350877192983	0.236183278223902	0.35677879714577	0.212841433132316	1.53991945036721	0.672013873834815	0.984133360112472	0.205634382068682	1.28700128700129	2.0198440822112	0.700876095118898	0.279329608938548	1.58584233509538	16.7057902973396	0.512820512820512	1.52332592827674	0.533707865168539	1.80598555211558
5						Capnocytophaga		0.528136951374976	1.08452950558214	0.0944733112895606	0.254841997961264	0.159631074849237	1.46884624496565	0.520268805549534	0.903795942960433	0.102817191034341	1.22265122265122	1.94897236002835	0.613266583229036	0.139664804469274	1.40197655711331	15.8841940532082	0.48076923076923	1.07902253252936	0.449438202247191	1.23839009287926
6							Capnocytophaga_gingivalis	0.0182116190129302	0.0637958532695375	0	0.0254841997961264	0	0	0.0216778668978972	0.0803374171520386	0	0.0643500643500644	0.194897236002835	0.0125156445556946	0	0.0459664444955183	0.430359937402191	0	0.0634719136781974	0.0280898876404494	0.103199174406605
6							Capnocytophaga_granulosa	0	0	0	0.0254841997961264	0	0	0	0	0.0205634382068682	0	0.0177179305457123	0	0	0	0	0	0	0	0
6							Capnocytophaga_haemolytica	0	0	0.0472366556447803	0	0	0	0	0	0	0	0	0	0	0	0	0	0	0	0
6							Capnocytophaga_leadbetteri	0.254962666181023	0.159489633173844	0	0.101936799184506	0.106420716566158	0.710732054015636	0.23845653587687	0.401687085760193	0.0411268764137364	0.160875160875161	0.620127569099929	0.400500625782228	0	0.735463111928292	0.860719874804382	0.032051282051282	0.634719136781974	0.196629213483146	0.722394220846234
6							Capnocytophaga_ochracea	0	0	0	0.0509683995922528	0	0.0473821369343757	0	0.120506125728058	0	0	0.248051027639972	0.0125156445556946	0.0523743016759777	0	0	0.064102564102564	0	0.0842696629213483	0
6							Capnocytophaga_sputigena	0.200327809142232	0.5103668261563	0.0472366556447803	0	0.0354735721887194	0.615967780146885	0.173422935183178	0.281180960032135	0.0411268764137364	0.900900900900901	0.265768958185684	0.125156445556946	0.0523743016759776	0.229832222477591	14.397496087637	0.32051282051282	0.190415741034592	0.0280898876404494	0.257997936016512
6							unclassified	0.0364232380258604	0.318979266347688	0	0.0509683995922528	0.0177367860943597	0.0710732054015636	0.0650336006936917	0.0200843542880096	0	0.0321750321750322	0.513819985825655	0.0375469336670838	0.0349162011173184	0.275798666973109	0.0782472613458529	0.064102564102564	0.0952078705172961	0.112359550561798	0.0515995872033024
2			unclassified					0.0182116190129302	0	0	0	0	0.0473821369343757	0	0.0200843542880096	0	0	0	0	0.0349162011173184	0	0	0.0641025641025641	0	0.0280898876404494	0.206398348813209
3				unclassified				0.0182116190129302	0	0	0	0	0.0473821369343757	0	0.0200843542880096	0	0	0	0	0.0349162011173184	0	0	0.0641025641025641	0	0.0280898876404494	0.206398348813209
4					unclassified			0.0182116190129302	0	0	0	0	0.0473821369343757	0	0.0200843542880096	0	0	0	0	0.0349162011173184	0	0	0.0641025641025641	0	0.0280898876404494	0.206398348813209
5						unclassified		0.0182116190129302	0	0	0	0	0.0473821369343757	0	0.0200843542880096	0	0	0	0	0.0349162011173184	0	0	0.0641025641025641	0	0.0280898876404494	0.206398348813209
1		Firmicutes						40.4115825896922	31.4832535885167	40.0094473311289	78.6187563710499	24.5477119545938	30.4193319118692	40.1474094949057	59.0279172524603	35.5130577832613	54.4723294723295	18.0014174344437	13.153942428035	34.9860335195531	23.373937025971	8.37245696400626	53.6538461538462	18.2481751824818	10.3089887640449	19.8658410732714
2			Bacilli					38.4083044982699	17.4162679425837	22.2012281530467	74.9490316004078	13.1784320681093	12.6747216299455	32.7769347496206	27.3348061859811	22.5580917129344	42.2458172458172	8.20340184266478	1.81476846057572	30.7786312849162	9.92875201103195	6.61189358372457	19.8397435897436	16.7883211678832	7.24719101123595	14.0866873065015
3				Bacillales				2.13075942451284	0.287081339712918	0.0472366556447803	0.152905198776759	0.0354735721887194	0.426439232409382	0.693691740732712	0.622614982928299	0.884227842895332	0.0321750321750322	0.673281360737066	0.16270337922403	1.46648044692737	0.367731555964146	0.743348982785602	0.384615384615385	1.33291018724215	0.365168539325843	0.722394220846233
4					Bacillales_Incertae_Sedis_XI			2.13075942451284	0.287081339712918	0.0472366556447803	0.152905198776759	0.0354735721887194	0.426439232409382	0.693691740732712	0.622614982928299	0.884227842895332	0.0321750321750322	0.673281360737066	0.16270337922403	1.46648044692737	0.367731555964146	0.743348982785602	0.384615384615385	1.33291018724215	0.365168539325843	0.722394220846233
5						Gemella		2.13075942451284	0.287081339712918	0.0472366556447803	0.152905198776759	0.0354735721887194	0.426439232409382	0.693691740732712	0.622614982928299	0.884227842895332	0.0321750321750322	0.673281360737066	0.16270337922403	1.46648044692737	0.367731555964146	0.743348982785602	0.384615384615385	1.33291018724215	0.365168539325843	0.722394220846233
6							Gemella_haemolysans	0.928792569659443	0.0637958532695375	0.0472366556447803	0.101936799184506	0.0354735721887194	0.189528547737503	0.346845870366356	0.54227756577626	0.0616903146206046	0.0321750321750322	0.318922749822821	0.112640801001252	1.09986033519553	0.367731555964146	0	0.384615384615385	0.285623611551888	0.196629213483146	0.567595459236326
6							Gemella_morbillorum	1.2019668548534	0.223285486443381	0	0.0509683995922528	0	0.236910684671879	0.346845870366356	0.0803374171520386	0.822537528274727	0	0.354358610914245	0.0500625782227785	0.331703910614525	0	0.743348982785602	0	1.04728657569026	0.168539325842697	0.154798761609907
6							Gemella_sanguinis	0	0	0	0	0	0	0	0	0	0	0	0	0.0349162011173184	0	0	0	0	0	0
3				Lactobacillales				36.277545073757	17.1291866028708	22.1067548417572	74.796126401631	13.1429584959205	12.2482823975361	32.0832430088879	26.7121912030528	21.6738638700391	42.2136422136422	7.53012048192771	1.65206508135169	29.3121508379888	9.53803723282004	5.86854460093897	19.4551282051282	15.4554109806411	6.8820224719101	13.3642930856553
4					Aerococcaceae			4.46184665816791	1.59489633173844	0.377893245158243	0.63710499490316	1.04647037956722	0.213219616204691	1.82094081942337	0.522193211488251	0.349578449516759	3.82882882882883	0.496102055279943	0.0750938673341677	0.0698324022346369	0.0689496667432774	1.68231611893584	1.76282051282051	1.33291018724215	0.0842696629213483	0.206398348813209
5						Abiotrophia		4.46184665816791	1.59489633173844	0.377893245158243	0.63710499490316	1.04647037956722	0.213219616204691	1.82094081942337	0.522193211488251	0.349578449516759	3.82882882882883	0.496102055279943	0.0750938673341677	0.0698324022346369	0.0689496667432774	1.68231611893584	1.76282051282051	1.33291018724215	0.0842696629213483	0.206398348813209
6							Abiotrophia_defectiva	4.46184665816791	1.59489633173844	0.377893245158243	0.63710499490316	1.04647037956722	0.213219616204691	1.82094081942337	0.522193211488251	0.349578449516759	3.82882882882883	0.496102055279943	0.0750938673341677	0.0698324022346369	0.0689496667432774	1.68231611893584	1.76282051282051	1.33291018724215	0.0842696629213483	0.206398348813209
4					Carnobacteriaceae			2.02148971043526	0.606060606060606	0.614076523382144	2.65035677879715	0.957786449095424	0.568585643212508	2.75308909603295	1.88792930307291	1.85070943861814	0.772200772200772	0.832742735648476	0.187734668335419	3.43924581005587	0.367731555964146	0.195618153364632	1.50641025641026	1.17423040304665	0.533707865168539	0.515995872033024
5						Granulicatella		2.02148971043526	0.606060606060606	0.614076523382144	2.65035677879715	0.957786449095424	0.568585643212508	2.75308909603295	1.88792930307291	1.85070943861814	0.772200772200772	0.832742735648476	0.187734668335419	3.43924581005587	0.367731555964146	0.195618153364632	1.50641025641026	1.17423040304665	0.533707865168539	0.515995872033024
6							Granulicatella_adiacens	1.89400837734475	0.446570972886762	0.472366556447803	2.62487257900102	0.904576090812345	0.284292821606254	2.57966616084977	0.903795942960434	1.70676537117006	0.353925353925354	0.620127569099929	0.150187734668335	0.750698324022346	0.344748333716387	0.117370892018779	0.92948717948718	0.920342748333862	0.449438202247191	0
6							Granulicatella_elegans	0.109269714077582	0.0318979266347687	0.0472366556447803	0.0254841997961264	0	0.284292821606254	0.15174506828528	0.120506125728058	0.0822537528274728	0.160875160875161	0.15946137491141	0.0250312891113892	2.61871508379889	0.0229832222477591	0	0.32051282051282	0.222151697873691	0.0842696629213483	0.515995872033024
4					Lactobacillaceae			0	0	0	0.0254841997961264	0	0.0236910684671879	0	0	0	0	0	0	0	0	0	0	0	0	0
5						Lactobacillus		0	0	0	0.0254841997961264	0	0.0236910684671879	0	0	0	0	0	0	0	0	0	0	0	0	0
6							Lactobacillus_gasseri	0	0	0	0	0	0.0236910684671879	0	0	0	0	0	0	0	0	0	0	0	0	0
6							Lactobacillus_salivarius	0	0	0	0.0254841997961264	0	0	0	0	0	0	0	0	0	0	0	0	0	0	0
4					Streptococcaceae			29.7942087051539	14.9282296650718	21.1147850732168	71.4831804281346	11.1387016672579	11.4427860696517	27.5092130934316	24.3020686884917	19.4735759819042	37.6126126126126	6.20127569099929	1.3892365456821	25.8030726256983	9.10135601011262	3.9906103286385	16.1858974358974	12.9482703903523	6.26404494382022	12.6418988648091
5						Streptococcus		29.7942087051539	14.9282296650718	21.1147850732168	71.4831804281346	11.1387016672579	11.4427860696517	27.5092130934316	24.3020686884917	19.4735759819042	37.6126126126126	6.20127569099929	1.3892365456821	25.8030726256983	9.10135601011262	3.9906103286385	16.1858974358974	12.9482703903523	6.26404494382022	12.6418988648091
6							Streptococcus_anginosus	0	0	0	0	0.0177367860943597	0.0236910684671879	0.195100802081075	0	0.4523956405511	0	0.0177179305457123	0.0250312891113892	0	0	0	0.032051282051282	0	0	0
6							Streptococcus_cristatus	0.473502094336187	5.83732057416268	0.519603212092584	1.47808358817533	1.34799574317134	2.89031035299692	0.62865814003902	0.160674834304077	0.205634382068682	0.804375804375804	1.09851169383416	0.125156445556946	1.48393854748603	0.482647667202942	0.273865414710485	0.416666666666666	2.50714059028879	0.47752808988764	0.670794633642931
6							Streptococcus_downei	0	0	0	0	0.851365732529265	0	0	0	0	0	0	0	0	0	0	0	0	0	0
6							Streptococcus_gordonii	0.309597523219814	0.414673046251994	0	0.203873598369011	0	0.236910684671878	0.498590938651637	0.0803374171520386	0.0205634382068682	0.257400257400257	0.956768249468462	0	0.157122905027933	0.0459664444955182	0.0782472613458529	0.064102564102564	0	0	0
6							Streptococcus_intermedius	0.0364232380258605	0.127591706539075	0.897496457250827	0.203873598369012	0.0177367860943597	1.18455342335939	0.086711467591589	0.863627234384415	0.205634382068682	0.0321750321750322	0.248051027639972	0.0625782227784731	1.4141061452514	0.298781889220869	0	5.09615384615384	0	0.0280898876404494	1.85758513931889
6							Streptococcus_lactarius	0.309597523219814	0	0	0	0	0.0236910684671879	0	0	0	0.933075933075933	0	0	0	0	0	0	0	0	0
6							Streptococcus_mitis	0.327809142232744	0	0	0.0509683995922528	0.0177367860943597	0	0	0	0	0.321750321750322	0.0177179305457123	0	0.0349162011173184	0	0	0	0.0317359568390987	0	0
6							Streptococcus_mutans	0.109269714077582	0.287081339712919	1.32262635805385	3.41488277268094	0.336998935792834	1.01871594408908	0.108389334489486	4.47881100622615	12.3586263623278	0.772200772200772	0	0	0	0	0	0.128205128205128	0	0	0
6							Streptococcus_oligofermentans	0	0	0	0	0	0	0	0	0	0	0	0	0	0.0229832222477591	0.312989045383412	0	0	0	0
6							Streptococcus_oralis	0	0	0	0	0	0	0.0216778668978972	0	0	0	0.354358610914245	0	0	0	0.0391236306729265	0	0	0	0
6							Streptococcus_parasanguinis	0	0	2.45630609352858	0.0509683995922528	0.0532103582830791	0	0	0	0.0205634382068682	0.0321750321750322	0.0354358610914245	0.0125156445556946	0	0	0	0	0	0	0
6							Streptococcus_salivarius	0.0546348570387908	0.0318979266347687	0.330656589513462	0	0	0	0	0.0200843542880096	0	0.0965250965250965	0	0	0.0174581005586592	0	0	0	0	0	0.103199174406605
6							Streptococcus_sanguinis	1.54798761609907	3.92344497607655	3.40103920642418	0.331294597349643	0.603050727208229	2.01374081971097	10.0585302406243	0.261096605744126	0.781410651860991	9.07335907335907	0.0531537916371369	0.350438047559449	0	0.666513445185015	0.352112676056338	1.28205128205128	0.952078705172961	0.0561797752808988	4.85036119711042
6							Streptococcus_sobrinus	0	0	10.533774208786	47.4515800203874	0	0	0	1.20506125728058	0	4.53667953667953	0	0	0	0	0	0	0	0	0
6							unclassified	26.2065197596066	4.17862838915471	1.55880963627775	17.6095820591233	7.78644909542391	3.95640843402037	15.5647084326902	17.1721229162483	4.25663170882171	13.963963963964	3.34868887313962	0.713391739674593	22.2067039106145	6.96391634107102	2.85602503912363	8.84615384615384	9.42557918121231	5.22471910112359	5.10835913312693
2			Clostridia					0.0182116190129302	0.287081339712918	0.425129900803023	0.0254841997961264	0.124157502660518	0.189528547737503	0.130067201387383	0.0401687085760192	0.719720337240387	0.160875160875161	0.372076541459958	2.96620775969963	0.296787709497206	1.53987589059986	0.743348982785602	0.192307692307692	0.190415741034592	0.0280898876404494	0.20639834881321
3				Clostridiales				0.0182116190129302	0.287081339712918	0.425129900803023	0	0.124157502660518	0.189528547737503	0.130067201387383	0.0401687085760192	0.719720337240387	0.160875160875161	0.372076541459958	2.96620775969963	0.296787709497206	1.5168926683521	0.743348982785602	0.192307692307692	0.190415741034592	0.0280898876404494	0.20639834881321
4					Clostridiales_Incertae_Sedis_XI			0	0	0	0	0	0	0	0	0.0205634382068682	0	0.0531537916371368	0.112640801001252	0.174581005586592	0	0	0	0	0	0.0515995872033024
5						Parvimonas		0	0	0	0	0	0	0	0	0.0205634382068682	0	0.0531537916371368	0.112640801001252	0.174581005586592	0	0	0	0	0	0.0515995872033024
4					Eubacteriaceae			0	0.287081339712918	0	0	0.0709471443774388	0.0947642738687515	0.0650336006936916	0	0.143944067448077	0.160875160875161	0.141743444365698	0.16270337922403	0.0174581005586592	0.229832222477591	0.195618153364632	0.128205128205128	0	0	0.0515995872033024
5						Eubacterium		0	0.287081339712918	0	0	0.0709471443774388	0.0947642738687515	0.0650336006936916	0	0.143944067448077	0.160875160875161	0.141743444365698	0.16270337922403	0.0174581005586592	0.229832222477591	0.195618153364632	0.128205128205128	0	0	0.0515995872033024
6							Eubacterium_infirmum	0	0	0	0	0	0	0	0	0.0205634382068682	0	0	0	0	0	0	0	0	0	0
6							Eubacterium_saburreum	0	0.287081339712918	0	0	0.0709471443774388	0.0947642738687515	0.0650336006936916	0	0.123380629241209	0.160875160875161	0.141743444365698	0.16270337922403	0.0174581005586592	0.229832222477591	0.195618153364632	0.128205128205128	0	0	0.0515995872033024
4					Lachnospiraceae			0	0	0.425129900803023	0	0.0354735721887194	0	0.0216778668978972	0	0.555212831585441	0	0.124025513819986	2.57822277847309	0.0523743016759776	1.26407722362675	0.156494522691706	0	0	0	0.103199174406605
5						Catonella		0	0	0	0	0.0177367860943597	0	0.0216778668978972	0	0.0411268764137364	0	0.0531537916371368	0.0375469336670839	0.0174581005586592	0.0689496667432774	0.0782472613458529	0	0	0	0.103199174406605
6							Catonella_morbi	0	0	0	0	0.0177367860943597	0	0.0216778668978972	0	0.0411268764137364	0	0.0531537916371368	0.0375469336670839	0.0174581005586592	0.0689496667432774	0.0782472613458529	0	0	0	0.103199174406605
5						Johnsonella		0	0	0	0	0	0	0	0	0	0	0	0	0	0	0.0782472613458529	0	0	0	0
6							Johnsonella_ignava	0	0	0	0	0	0	0	0	0	0	0	0	0	0	0.0782472613458529	0	0	0	0
5						Oribacterium		0	0	0	0	0.0177367860943597	0	0	0	0.0205634382068682	0	0.0354358610914246	0.300375469336671	0.0174581005586592	0.0689496667432774	0	0	0	0	0
6							Oribacterium_sinus	0	0	0	0	0.0177367860943597	0	0	0	0.0205634382068682	0	0.0354358610914246	0.300375469336671	0.0174581005586592	0.0689496667432774	0	0	0	0	0
4					Peptostreptococcaceae			0	0	0	0	0.0177367860943597	0.0947642738687515	0.0216778668978972	0.0401687085760192	0	0	0.0354358610914245	0.100125156445557	0.0349162011173184	0.0229832222477591	0.391236306729264	0.0641025641025641	0.190415741034592	0	0
5						Peptostreptococcaceae_incertae_sedis		0	0	0	0	0	0.0947642738687515	0.0216778668978972	0.0200843542880096	0	0	0	0.0750938673341677	0.0174581005586592	0	0.391236306729264	0.0641025641025641	0.190415741034592	0	0
5						Peptostreptococcus		0	0	0	0	0.0177367860943597	0	0	0.0200843542880096	0	0	0.0354358610914245	0.0250312891113892	0.0174581005586592	0.0229832222477591	0	0	0	0	0
6							Peptostreptococcus_stomatis	0	0	0	0	0.0177367860943597	0	0	0.0200843542880096	0	0	0.0354358610914245	0.0250312891113892	0.0174581005586592	0.0229832222477591	0	0	0	0	0
3				unclassified				0	0	0	0.0254841997961264	0	0	0	0	0	0	0	0	0	0.0229832222477591	0	0	0	0	0
2			Erysipelotrichia					0	0	0	0	0.0177367860943597	0	0	0	0.0822537528274727	0	0	0.100125156445557	0.0523743016759776	0	0	0	0	0.0280898876404494	0
3				Erysipelotrichales				0	0	0	0	0.0177367860943597	0	0	0	0.0822537528274727	0	0	0.100125156445557	0.0523743016759776	0	0	0	0	0.0280898876404494	0
4					Erysipelotrichaceae			0	0	0	0	0.0177367860943597	0	0	0	0.0822537528274727	0	0	0.100125156445557	0.0523743016759776	0	0	0	0	0.0280898876404494	0
5						Solobacterium		0	0	0	0	0.0177367860943597	0	0	0	0.0822537528274727	0	0	0.100125156445557	0.0523743016759776	0	0	0	0	0.0280898876404494	0
6							Solobacterium_moorei	0	0	0	0	0.0177367860943597	0	0	0	0.0822537528274727	0	0	0.100125156445557	0.0523743016759776	0	0	0	0	0.0280898876404494	0
2			Negativicutes					1.98506647240939	13.7799043062201	17.3830892772792	3.64424057084607	11.2096488116353	17.5550817341862	7.24040754389768	31.6529423579032	12.1118651038454	12.0334620334621	9.3905031892275	8.27284105131414	3.85824022346369	11.9053091243392	1.01721439749609	33.6217948717949	1.26943827356395	2.94943820224719	5.57275541795665
3				Selenomonadales				1.98506647240939	13.7799043062201	17.3830892772792	3.64424057084607	11.2096488116353	17.5550817341862	7.24040754389768	31.6529423579032	12.1118651038454	12.0334620334621	9.3905031892275	8.27284105131414	3.85824022346369	11.9053091243392	1.01721439749609	33.6217948717949	1.26943827356395	2.94943820224719	5.57275541795665
4					Veillonellaceae			1.98506647240939	13.7799043062201	17.3830892772792	3.64424057084607	11.2096488116353	17.5550817341862	7.24040754389768	31.6529423579032	12.1118651038454	12.0334620334621	9.3905031892275	8.27284105131414	3.85824022346369	11.9053091243392	1.01721439749609	33.6217948717949	1.26943827356395	2.94943820224719	5.57275541795665
5						Anaeroglobus		0	0	0	0	0	0	0	0	0.0411268764137364	0	0	0	0	0	0	0	0	0	0
6							Anaeroglobus_geminatus	0	0	0	0	0	0	0	0	0.0411268764137364	0	0	0	0	0	0	0	0	0	0
5						Centipeda		0	0	0	0	0	0.0236910684671879	0	0	0.123380629241209	0	0.0531537916371368	0.225281602002503	0.0174581005586592	0.137899333486555	0	0.0641025641025641	0	0	0
6							Centipeda_periodontii	0	0	0	0	0	0.0236910684671879	0	0	0.123380629241209	0	0.0531537916371368	0.225281602002503	0.0174581005586592	0.137899333486555	0	0.0641025641025641	0	0	0
5						Megasphaera		0	0	0.944733112895607	0	0.0532103582830791	0.0473821369343757	0	0.0200843542880096	0.0616903146206046	0	0.0354358610914245	0.300375469336671	0	0	0	0.0961538461538462	0	0	0
6							Megasphaera_micronuciformis	0	0	0.944733112895607	0	0.0532103582830791	0.0473821369343757	0	0.0200843542880096	0.0616903146206046	0	0.0354358610914245	0.300375469336671	0	0	0	0.0961538461538462	0	0	0
5						Selenomonas		0.291385904206884	0.0318979266347687	1.36986301369863	0.152905198776758	1.33025895707698	1.94266761430941	1.36570561456753	0.482024502912231	6.16903146206046	0.0643500643500644	4.39404677533664	5.06883604505632	1.53631284916201	9.40013789933348	0.704225352112675	3.84615384615385	0.634719136781974	2.64044943820225	3.25077399380805
6							Selenomonas_artemidis	0.072846476051721	0.0318979266347687	0.283419933868682	0	0.0709471443774388	0.0473821369343757	0.173422935183178	0.401687085760193	0.143944067448077	0	0	0.0750938673341677	0.244413407821229	0.0919328889910365	0.391236306729264	0.224358974358974	0	0.0842696629213483	0
6							Selenomonas_bovis	0	0	0	0	0.0177367860943597	0	0	0	0.0411268764137364	0	0	0	0	0	0	0	0	0	0
6							Selenomonas_infelix	0.0546348570387907	0	0.0944733112895607	0	0.248315005321036	0.521203506278133	0.303490136570561	0.0602530628640289	1.83014600041127	0	1.24025513819986	0.863579474342928	0.0872905027932961	1.63180877959089	0.0782472613458529	0.032051282051282	0.158679784195494	0.646067415730337	1.18679050567595
6							Selenomonas_noxia	0	0	0	0.0254841997961264	0	0.710732054015636	0.520268805549533	0.0200843542880096	0.329015011309891	0	0.212615166548548	0.16270337922403	0.558659217877095	0.206849000229832	0	1.12179487179488	0.190415741034592	0.814606741573034	1.59958720330237
6							Selenomonas_sputigena	0.0182116190129302	0	0.566839867737364	0.0509683995922528	0.248315005321036	0.284292821606255	0.0216778668978972	0	1.11042566317088	0.0321750321750322	2.1615875265769	3.34167709637046	0.401536312849163	6.71110089634566	0	2.1474358974359	0.0317359568390987	0.0842696629213483	0.206398348813209
6							unclassified	0.0182116190129302	0	0.330656589513462	0.0254841997961264	0.230578219226676	0.142146410803127	0.130067201387383	0	0.349578449516759	0	0.212615166548547	0.337922403003755	0.0174581005586592	0.367731555964146	0	0.0641025641025641	0	0.224719101123596	0.0515995872033024
5						Veillonella		1.69368056820251	13.7480063795853	15.0212564950402	3.49133537206932	9.79070592408656	15.3991945036721	5.87470192933016	31.1307491464149	4.95578860785523	11.969111969112	4.71296952515946	2.25281602002503	2.25209497206704	1.95357389105953	0.312989045383412	29.5192307692308	0.634719136781974	0.308988764044944	2.27038183694531
6							Veillonella_atypica	0	0	0	0	0	0	0	0	0	0	0	0	0	0.0459664444955183	0	0	0	0	0
6							Veillonella_parvula	0	0	0	0	0	0.0236910684671879	0	0	0	0.0321750321750322	0	0	0	0	0	0.064102564102564	0	0	0
6							unclassified	1.67546894918958	13.6842105263158	12.5177137458668	3.44036697247706	9.71975877970912	15.2096659559346	5.70127899414698	30.7893151235188	4.93522516964836	11.8725868725869	4.64209780297661	2.25281602002503	1.2395251396648	1.83865777982073	0.312989045383412	28.8782051282052	0.571247223103777	0.308988764044944	2.218782249742
5						unclassified		0	0	0	0	0	0.0236910684671879	0	0	0.143944067448077	0	0	0	0	0	0	0	0	0	0.0515995872033024
1		Fusobacteria						3.75159351666364	20.5741626794258	12.9428436466698	9.27624872579001	11.3160695282015	35.4181473584459	22.7617602427921	14.561156858807	39.3995476043595	11.5186615186615	58.8235294117647	58.8986232790989	28.6836592178771	57.5729717306367	24.3740219092332	11.0897435897436	6.22024754046334	34.4101123595506	52.0639834881321
2			Fusobacteria					3.75159351666364	20.5741626794258	12.9428436466698	9.27624872579001	11.3160695282015	35.4181473584459	22.7617602427921	14.561156858807	39.3995476043595	11.5186615186615	58.8235294117647	58.8986232790989	28.6836592178771	57.5729717306367	24.3740219092332	11.0897435897436	6.22024754046334	34.4101123595506	52.0639834881321
3				Fusobacteriales				3.75159351666364	20.5741626794258	12.9428436466698	9.27624872579001	11.3160695282015	35.4181473584459	22.7617602427921	14.561156858807	39.3995476043595	11.5186615186615	58.8235294117647	58.8986232790989	28.6836592178771	57.5729717306367	24.3740219092332	11.0897435897436	6.22024754046334	34.4101123595506	52.0639834881321
4					Fusobacteriaceae			0.528136951374977	0.861244019138756	0.0472366556447803	0.56065239551478	0.461156438453352	1.42146410803127	0.650336006936917	0.301265314320145	0.699156899033518	0.579150579150579	3.64989369241673	1.78973717146433	0.925279329608938	2.45920478051023	5.79029733959311	1.28205128205129	1.11075848936845	1.03932584269663	2.73477812177503
5						Fusobacterium		0.528136951374977	0.861244019138756	0.0472366556447803	0.56065239551478	0.461156438453352	1.42146410803127	0.650336006936917	0.301265314320145	0.699156899033518	0.579150579150579	3.64989369241673	1.78973717146433	0.925279329608938	2.45920478051023	5.79029733959311	1.28205128205129	1.11075848936845	1.03932584269663	2.73477812177503
6							unclassified	0.528136951374977	0.669856459330144	0.0472366556447803	0.407747196738022	0.407946080170273	0.923951670220327	0.606980273141123	0.220927897168106	0.596339707999177	0.514800514800515	2.94117647058823	1.56445556946183	0.506284916201117	2.09147322454608	3.75586854460094	1.18589743589744	0.98381466201206	0.870786516853933	2.01238390092879
4					Leptotrichiaceae			3.20524494627573	19.585326953748	12.895606991025	8.51172273190622	7.68002837885775	31.3669746505567	22.0463906351615	13.1351677043583	27.1643018712729	10.6821106821107	36.6229624379872	47.8848560700876	7.22765363128492	31.2801654792002	18.5446009389671	5.35256410256409	4.95080926689939	9.91573033707866	43.9112487100103
5						Leptotrichia		3.1870333272628	19.5215311004785	12.8483703353802	8.51172273190622	7.55587087619723	31.3669746505567	22.0030349013657	13.1351677043583	27.143738433066	10.6821106821107	36.516654854713	47.8848560700876	6.93086592178771	31.2801654792002	18.5446009389671	4.93589743589743	4.95080926689939	9.91573033707866	43.859649122807
6							Leptotrichia_goodfellowii	0.0546348570387908	0	0.141709966934341	0.0764525993883792	0	0	0	0	0.0205634382068682	0	0	0	0	0.344748333716387	4.57746478873239	0.128205128205128	0.126943827356395	0	0
6							Leptotrichia_hofstadii	0.109269714077582	6.98564593301435	0.0472366556447803	0.611620795107034	1.04647037956722	0.687040985548448	0.0650336006936917	0	0.4523956405511	2.18790218790219	0.283486888731396	0.150187734668335	0.0523743016759777	0.183865777982073	0	0.032051282051282	0.285623611551889	0.646067415730337	1.18679050567596
6							Leptotrichia_hongkongensis	0.291385904206884	3.25358851674641	8.50259801606046	0.152905198776758	0.407946080170273	4.76190476190476	0.368523737264253	3.21349668608154	3.08451573103023	2.41312741312741	2.32104890148831	0.438047559449312	0.139664804469274	1.88462422431625	0	0.0961538461538462	0	0.0561797752808989	2.37358101135191
6							Leptotrichia_shahii	1.12912037880168	7.08133971291866	0.236183278223902	4.5361875637105	0.851365732529266	20.7533759772566	17.4723607197052	4.75999196625829	2.36479539378984	1.25482625482625	27.9411764705882	0	1.51885474860335	7.21673178579637	0.430359937402191	1.66666666666666	1.23770231672485	0.47752808988764	31.7337461300309
6							Leptotrichia_trevisanii	0	0	0.0472366556447803	0	0	0	0	0	0.0411268764137364	0.0321750321750322	0	0	0	0.183865777982073	0.0782472613458529	0	0	0	0
6							Leptotrichia_wadei	0.0546348570387908	0.191387559808612	3.73169579593764	1.2487257900102	4.68251152891096	3.24567638000474	0.953826143507478	3.29383410323358	15.4225786551511	4.18275418275418	4.0574060949681	44.0675844806007	3.15991620111732	19.0301080211446	0	1.66666666666666	0	6.32022471910113	5.00515995872033
6							unclassified	0.837734474594792	1.08452950558214	0.0944733112895607	1.78389398572885	0.319262149698475	1.44515517649846	1.71255148493388	1.78750753163286	4.81184454040716	0.0643500643500644	0.8681785967399	2.87859824780976	1.71089385474861	1.86164100206849	6.14241001564946	0.737179487179487	3.01491589971437	2.02247191011236	3.14757481940145
5						Streptobacillus		0.0182116190129302	0.0637958532695375	0	0	0.124157502660518	0	0.0433557337957945	0	0.0205634382068682	0	0.106307583274274	0	0.296787709497207	0	0	0.384615384615384	0	0	0.0515995872033024
6							Streptobacillus_moniliformis	0.0182116190129302	0.0637958532695375	0	0	0.124157502660518	0	0.0433557337957945	0	0.0205634382068682	0	0.106307583274274	0	0.296787709497207	0	0	0.384615384615384	0	0	0.0515995872033024
4					unclassified			0	0	0	0	0	0	0	0	1.50113098910138	0	0	0.0125156445556946	0	0.298781889220869	0	0	0	0	0
5						unclassified		0	0	0	0	0	0	0	0	1.50113098910138	0	0	0.0125156445556946	0	0.298781889220869	0	0	0	0	0
1		Proteobacteria						36.29575669277	28.7719298245614	14.407179971658	5.27522935779817	51.0642071656615	10.3056147832267	28.8315629742033	15.2641092588873	5.84001645075056	25.9330759330759	4.92558469170802	2.64080100125157	1.8854748603352	4.73454378303839	26.5258215962441	13.5576923076923	20.5649000317359	18.3426966292135	4.59236326109391
2			Betaproteobacteria					36.1318521216536	28.6124401913876	14.3599433160132	5.19877675840979	51.0109968073785	9.85548448235014	28.5714285714285	15.0632657160072	5.32593049557886	25.7078507078507	3.84479092841957	1.23904881101377	1.37918994413408	4.50471156056079	25.8215962441315	12.9487179487179	20.1205966359886	17.9494382022472	4.3343653250774
3				Burkholderiales				5.62739027499544	7.97448165869219	4.72366556447803	1.65647298674822	0.904576090812345	5.61478322672352	2.40624322566659	2.99256878891344	0.781410651860991	0.257400257400257	0.301204819277109	0.0625782227784731	0	1.21811077913124	9.58528951486699	3.75	1.74547762615043	0.280898876404495	2.47678018575851
4					Comamonadaceae			0.182116190129302	0.0637958532695375	0	0	0	0.307983890073442	0.606980273141122	0	0.0822537528274727	0	0.0531537916371368	0	0	0	1.3302034428795	0	0.507775309425579	0.224719101123596	0
5						Ottowia		0.163904571116372	0.0637958532695375	0	0	0	0.307983890073442	0.563624539345328	0	0.0822537528274727	0	0.0531537916371368	0	0	0	1.25195618153365	0	0.507775309425579	0.224719101123596	0
6							Ottowia_thiooxydans	0.163904571116372	0.0637958532695375	0	0	0	0.307983890073442	0.563624539345328	0	0.0822537528274727	0	0.0531537916371368	0	0	0	1.25195618153365	0	0.507775309425579	0.224719101123596	0
5						Schlegelella		0.0182116190129302	0	0	0	0	0	0	0	0	0	0	0	0	0	0	0	0	0	0
6							Schlegelella_thermodepolymerans	0.0182116190129302	0	0	0	0	0	0	0	0	0	0	0	0	0	0	0	0	0	0
4					unclassified			5.44527408486614	7.87878787878788	4.62919225318847	1.65647298674822	0.904576090812345	5.28310826818289	1.77758508562757	2.99256878891344	0.699156899033518	0.257400257400257	0.248051027639972	0.0625782227784731	0	1.19512755688348	8.17683881064163	3.75	1.17423040304665	0.0561797752808989	2.47678018575851
5						unclassified		5.44527408486614	7.87878787878788	4.62919225318847	1.65647298674822	0.904576090812345	5.28310826818289	1.77758508562757	2.99256878891344	0.699156899033518	0.257400257400257	0.248051027639972	0.0625782227784731	0	1.19512755688348	8.17683881064163	3.75	1.17423040304665	0.0561797752808989	2.47678018575851
6							unclassified	5.44527408486614	7.87878787878788	4.62919225318847	1.65647298674822	0.904576090812345	5.28310826818289	1.77758508562757	2.99256878891344	0.699156899033518	0.257400257400257	0.248051027639972	0.0625782227784731	0	1.19512755688348	8.17683881064163	3.75	1.17423040304665	0.0561797752808989	2.47678018575851
3				Neisseriales				30.4862502276452	20.6379585326954	9.6362777515352	3.54230377166157	50.1064207165661	4.24070125562662	26.1651853457619	12.0506125728058	4.54451984371787	25.4504504504504	3.54358610914246	1.17647058823529	1.37918994413408	3.28660078142956	16.0798122065728	9.19871794871795	18.3751190098381	17.6685393258427	1.85758513931889
4					Neisseriaceae			30.4862502276452	20.6379585326954	9.6362777515352	3.54230377166157	50.1064207165661	4.24070125562662	26.1651853457619	12.0506125728058	4.54451984371787	25.4504504504504	3.54358610914246	1.17647058823529	1.37918994413408	3.28660078142956	16.0798122065728	9.19871794871795	18.3751190098381	17.6685393258427	1.85758513931889
5						Eikenella		0.273174285193954	0.478468899521531	0	0	0.0354735721887194	0.118455342335939	0.346845870366356	0.0401687085760192	0	0.0643500643500644	0.0885896527285613	0	0.0349162011173184	0.482647667202941	0.352112676056338	0.032051282051282	0.72992700729927	0.112359550561798	0.0515995872033024
6							Eikenella_corrodens	0.273174285193954	0.478468899521531	0	0	0.0354735721887194	0.118455342335939	0.346845870366356	0.0401687085760192	0	0.0643500643500644	0.0885896527285613	0	0.0349162011173184	0.482647667202941	0.352112676056338	0.032051282051282	0.72992700729927	0.112359550561798	0.0515995872033024
5						Kingella		0.236751047168093	2.23285486443382	1.36986301369863	0.28032619775739	1.33025895707697	1.99004975124378	1.75590721872967	4.23779875477003	2.73493728151347	0.418275418275419	0.265768958185684	0.0500625782227784	0.401536312849162	0.482647667202942	2.26917057902974	1.02564102564103	0.380831482069184	0.168539325842697	1.28998968008256
6							Kingella_denitrificans	0.236751047168093	2.20095693779905	0.377893245158242	0.178389398572885	1.11741752394466	0.426439232409382	1.64751788424019	3.85619602329785	0.863664404688463	0.193050193050193	0.23033309709426	0.0250312891113892	0.104748603351955	0.0689496667432774	2.26917057902974	0.384615384615384	0.317359568390987	0.168539325842697	0.309597523219814
6							Kingella_oralis	0	0.0318979266347687	0.991969768540388	0.101936799184506	0.212841433132316	1.5636105188344	0.108389334489486	0.381602731472183	1.871272876825	0.225225225225226	0.0354358610914246	0.0250312891113892	0.296787709497207	0.413698000459665	0	0.608974358974359	0.0634719136781974	0	0.980392156862746
5						Neisseria		29.9034784192315	17.2567783094099	6.32971185640057	3.23649337410806	48.5987938985455	0.805496327884387	23.8456535876869	7.55171721229162	1.68620193296319	24.3243243243243	2.7462792345854	1.12640801001252	0.820530726256983	1.28706044587451	2.54303599374022	7.8525641025641	16.9470009520787	16.9101123595506	0.103199174406605
6							Neisseria_bacilliformis	0	0	0	0.0254841997961264	0	0.307983890073442	0	0.522193211488251	0	0	0	0	0	0	0	0	0	0	0
6							Neisseria_elongata	0.072846476051721	0.127591706539075	0	0	0.0354735721887194	0.0236910684671879	0.0216778668978972	0	0	0	0.0177179305457123	0.362953692115144	0	0	0.430359937402191	0	0.0317359568390987	0.112359550561798	0
6							Neisseria_flavescens	0	0	0	0	0	0	0	0	0	0	0	0	0	0	0	0	0.0317359568390987	0	0
6							unclassified	11.2001456929521	2.74322169059011	0.0944733112895606	2.24260958205913	35.5622561191912	0.355366027007818	12.9850422718404	6.88893352078731	0.57577626979231	0.418275418275418	0	0.738423028785982	0.0523743016759776	1.17214433463572	1.09546165884194	0.16025641025641	12.4722310377658	16.5168539325843	0.0515995872033024
5						unclassified		0.072846476051721	0.382775119617224	0.755786490316486	0.0254841997961264	0	0.426439232409382	0.15174506828528	0.0200843542880096	0.0616903146206046	0	0.070871722182849	0	0	0.873362445414847	10.1721439749609	0.032051282051282	0.0317359568390987	0.168539325842697	0.154798761609907
6							unclassified	0.072846476051721	0.382775119617224	0.755786490316486	0.0254841997961264	0	0.426439232409382	0.15174506828528	0.0200843542880096	0.0616903146206046	0	0.070871722182849	0	0	0.873362445414847	10.133020344288	0.032051282051282	0.0317359568390987	0.0842696629213483	0
3				Rhodocyclales				0	0	0	0	0	0	0	0	0	0	0	0	0	0	0.0391236306729265	0	0	0	0
4					Rhodocyclaceae			0	0	0	0	0	0	0	0	0	0	0	0	0	0	0.0391236306729265	0	0	0	0
5						Dechloromonas		0	0	0	0	0	0	0	0	0	0	0	0	0	0	0.0391236306729265	0	0	0	0
6							Dechloromonas_agitata	0	0	0	0	0	0	0	0	0	0	0	0	0	0	0.0391236306729265	0	0	0	0
2			Epsilonproteobacteria					0.0182116190129302	0.159489633173844	0	0.0254841997961264	0.0532103582830791	0.402748163942194	0.15174506828528	0.200843542880096	0.514085955171705	0.193050193050193	1.04535790219702	1.37672090112641	0.506284916201118	0.229832222477591	0.54773082942097	0.544871794871794	0.412567438908283	0.365168539325842	0.20639834881321
3				Campylobacterales				0.0182116190129302	0.159489633173844	0	0.0254841997961264	0.0532103582830791	0.402748163942194	0.15174506828528	0.200843542880096	0.514085955171705	0.193050193050193	1.04535790219702	1.37672090112641	0.506284916201118	0.229832222477591	0.54773082942097	0.544871794871794	0.412567438908283	0.365168539325842	0.20639834881321
4					Campylobacteraceae			0.0182116190129302	0.159489633173844	0	0.0254841997961264	0.0532103582830791	0.402748163942194	0.15174506828528	0.200843542880096	0.514085955171705	0.193050193050193	1.04535790219702	1.37672090112641	0.506284916201118	0.229832222477591	0.54773082942097	0.544871794871794	0.412567438908283	0.365168539325842	0.20639834881321
5						Campylobacter		0.0182116190129302	0.159489633173844	0	0.0254841997961264	0.0532103582830791	0.402748163942194	0.15174506828528	0.200843542880096	0.514085955171705	0.193050193050193	1.04535790219702	1.37672090112641	0.506284916201118	0.229832222477591	0.54773082942097	0.544871794871794	0.412567438908283	0.365168539325842	0.20639834881321
6							Campylobacter_concisus	0	0.0318979266347687	0	0	0.0532103582830791	0.236910684671879	0	0.0602530628640289	0.472959078757968	0.0965250965250965	0.496102055279943	1.30162703379224	0.22695530726257	0.160882555734314	0.0782472613458529	0.0641025641025641	0.0317359568390987	0.140449438202247	0.0515995872033024
6							Campylobacter_gracilis	0	0	0	0.0254841997961264	0	0.118455342335939	0.0216778668978972	0	0	0.0643500643500644	0.425230333097095	0.0500625782227784	0.261871508379889	0.0229832222477591	0.0782472613458529	0.448717948717948	0	0.168539325842697	0.0515995872033024
6							Campylobacter_showae	0.0182116190129302	0.127591706539075	0	0	0	0.0473821369343757	0.130067201387383	0.140590480016067	0.0411268764137364	0.0321750321750322	0.124025513819986	0.0250312891113892	0.0174581005586592	0.0459664444955183	0.391236306729264	0.032051282051282	0.380831482069184	0.0561797752808989	0.103199174406605
2			Gammaproteobacteria					0.145692952103442	0	0.0472366556447803	0.0509683995922528	0	0.0473821369343757	0.108389334489486	0	0	0.0321750321750322	0.0354358610914246	0.0250312891113892	0	0	0.156494522691706	0.0641025641025641	0.0317359568390987	0.0280898876404494	0.0515995872033024
3				Cardiobacteriales				0.0182116190129302	0	0.0472366556447803	0.0509683995922528	0	0.0473821369343757	0	0	0	0	0.0177179305457123	0.0125156445556946	0	0	0.0782472613458529	0	0	0	0.0515995872033024
4					Cardiobacteriaceae			0.0182116190129302	0	0.0472366556447803	0.0509683995922528	0	0.0473821369343757	0	0	0	0	0.0177179305457123	0.0125156445556946	0	0	0.0782472613458529	0	0	0	0.0515995872033024
5						Cardiobacterium		0.0182116190129302	0	0.0472366556447803	0.0509683995922528	0	0.0473821369343757	0	0	0	0	0.0177179305457123	0.0125156445556946	0	0	0.0782472613458529	0	0	0	0.0515995872033024
6							Cardiobacterium_valvarum	0	0	0.0472366556447803	0	0	0	0	0	0	0	0	0	0	0	0	0	0	0	0
3				Pasteurellales				0.127481333090512	0	0	0	0	0	0.0650336006936917	0	0	0.0321750321750322	0.0177179305457123	0.0125156445556946	0	0	0.078247261345853	0.0641025641025641	0.0317359568390987	0.0280898876404494	0
4					Pasteurellaceae			0.127481333090512	0	0	0	0	0	0.0650336006936917	0	0	0.0321750321750322	0.0177179305457123	0.0125156445556946	0	0	0.078247261345853	0.0641025641025641	0.0317359568390987	0.0280898876404494	0
5						Haemophilus		0.109269714077582	0	0	0	0	0	0.0650336006936917	0	0	0.0321750321750322	0	0	0	0	0.0391236306729265	0	0	0	0
6							unclassified	0.109269714077582	0	0	0	0	0	0.0650336006936917	0	0	0.0321750321750322	0	0	0	0	0.0391236306729265	0	0	0	0
5						unclassified		0.0182116190129302	0	0	0	0	0	0	0	0	0	0.0177179305457123	0	0	0	0.0391236306729265	0.0641025641025641	0.0317359568390987	0	0
6							unclassified	0.0182116190129302	0	0	0	0	0	0	0	0	0	0.0177179305457123	0	0	0	0.0391236306729265	0.0641025641025641	0.0317359568390987	0	0
3				Pseudomonadales				0	0	0	0	0	0	0.0433557337957945	0	0	0	0	0	0	0	0	0	0	0	0
4					Moraxellaceae			0	0	0	0	0	0	0.0433557337957945	0	0	0	0	0	0	0	0	0	0	0	0
5						Acinetobacter		0	0	0	0	0	0	0.0433557337957945	0	0	0	0	0	0	0	0	0	0	0	0
1		SR1						0.0546348570387908	0.0318979266347687	0	0	0	0	0.0216778668978972	0	0	0	0.0177179305457123	0	0.0349162011173184	0	0.0782472613458529	0	0.0634719136781974	0	0
2			SR1_class_incertae_sedis					0.0546348570387908	0.0318979266347687	0	0	0	0	0.0216778668978972	0	0	0	0.0177179305457123	0	0.0349162011173184	0	0.0782472613458529	0	0.0634719136781974	0	0
3				SR1_order_incertae_sedis				0.0546348570387908	0.0318979266347687	0	0	0	0	0.0216778668978972	0	0	0	0.0177179305457123	0	0.0349162011173184	0	0.0782472613458529	0	0.0634719136781974	0	0
4					SR1_family_incertae_sedis			0.0546348570387908	0.0318979266347687	0	0	0	0	0.0216778668978972	0	0	0	0.0177179305457123	0	0.0349162011173184	0	0.0782472613458529	0	0.0634719136781974	0	0
5						SR1_genus_incertae_sedis		0.0546348570387908	0.0318979266347687	0	0	0	0	0.0216778668978972	0	0	0	0.0177179305457123	0	0.0349162011173184	0	0.0782472613458529	0	0.0634719136781974	0	0
1		Spirochaetes						0	0	0	0	0	0	0	0	0	0	0.0177179305457123	0.0250312891113892	0	0.0919328889910365	0	0	0.0317359568390987	0	0
2			Spirochaetes					0	0	0	0	0	0	0	0	0	0	0.0177179305457123	0.0250312891113892	0	0.0919328889910365	0	0	0.0317359568390987	0	0
3				Spirochaetales				0	0	0	0	0	0	0	0	0	0	0.0177179305457123	0.0250312891113892	0	0.0919328889910365	0	0	0.0317359568390987	0	0
4					Spirochaetaceae			0	0	0	0	0	0	0	0	0	0	0.0177179305457123	0.0250312891113892	0	0.0919328889910365	0	0	0.0317359568390987	0	0
5						Treponema		0	0	0	0	0	0	0	0	0	0	0.0177179305457123	0.0250312891113892	0	0.0919328889910365	0	0	0.0317359568390987	0	0
6							Treponema_medium	0	0	0	0	0	0	0	0	0	0	0.0177179305457123	0.0250312891113892	0	0.0459664444955182	0	0	0	0	0
1		TM7						0.291385904206884	0.382775119617225	0	0.0764525993883792	0.496630010642072	0.307983890073442	0.650336006936917	0.341434022896164	1.11042566317088	0	0.0531537916371368	0.525657071339174	1.13477653631285	0.413698000459664	0.234741784037559	0.288461538461538	0.126943827356395	1.68539325842696	0.412796697626419
2			TM7_class_incertae_sedis					0.291385904206884	0.382775119617225	0	0.0764525993883792	0.496630010642072	0.307983890073442	0.650336006936917	0.341434022896164	1.11042566317088	0	0.0531537916371368	0.525657071339174	1.13477653631285	0.413698000459664	0.234741784037559	0.288461538461538	0.126943827356395	1.68539325842696	0.412796697626419
3				TM7_order_incertae_sedis				0.291385904206884	0.382775119617225	0	0.0764525993883792	0.496630010642072	0.307983890073442	0.650336006936917	0.341434022896164	1.11042566317088	0	0.0531537916371368	0.525657071339174	1.13477653631285	0.413698000459664	0.234741784037559	0.288461538461538	0.126943827356395	1.68539325842696	0.412796697626419
4					TM7_family_incertae_sedis			0.291385904206884	0.382775119617225	0	0.0764525993883792	0.496630010642072	0.307983890073442	0.650336006936917	0.341434022896164	1.11042566317088	0	0.0531537916371368	0.525657071339174	1.13477653631285	0.413698000459664	0.234741784037559	0.288461538461538	0.126943827356395	1.68539325842696	0.412796697626419
5						TM7_genus_incertae_sedis		0.291385904206884	0.382775119617225	0	0.0764525993883792	0.496630010642072	0.307983890073442	0.650336006936917	0.341434022896164	1.11042566317088	0	0.0531537916371368	0.525657071339174	1.13477653631285	0.413698000459664	0.234741784037559	0.288461538461538	0.126943827356395	1.68539325842696	0.412796697626419
1		unclassified						0	0	0	0	0	0	0	0	0.0205634382068682	0	0	0	0	0	0	0	0	0.0561797752808989	0
2			unclassified					0	0	0	0	0	0	0	0	0.0205634382068682	0	0	0	0	0	0	0	0	0.0561797752808989	0
3				unclassified				0	0	0	0	0	0	0	0	0.0205634382068682	0	0	0	0	0	0	0	0	0.0561797752808989	0
4					unclassified			0	0	0	0	0	0	0	0	0.0205634382068682	0	0	0	0	0	0	0	0	0.0561797752808989	0
5						unclassified		0	0	0	0	0	0	0	0	0.0205634382068682	0	0	0	0	0	0	0	0	0.0561797752808989	0
